# Supplementary material for: Phenotypic Screening of H1-Antihistamines Identifies Promethazine and Rupatadine as Active Compounds Against Toxocara canis Infective Larvae
Source: Pharmaceuticals (Basel). 2025 Jul 2;18(7):997. doi: 10.3390/ph18070997 (PMC12297986; doi:10.3390/ph18070997)
Supplement: Supplementary file 1 [file pharmaceuticals-18-00997-s001.zip]

Archive with 1 entries (1 files):
- pharmaceuticals-3721207-supplementary.pdf
